# Supplementary material for: Whole genome sequencing of Entamoeba nuttalli reveals mammalian host-related molecular signatures and a novel octapeptide-repeat surface protein
Source: PLoS Negl Trop Dis. 2019 Dec 5;13(12):e0007923. doi: 10.1371/journal.pntd.0007923 (PMC6917348; doi:10.1371/journal.pntd.0007923)
Supplement: S1 Table — Raw read data were obtained from the Illumina GAIIx platform with a 114 bp paired-end module. For trimming of low quality bases, raw read data were adapted with FASTX-Toolkit using a minimum read length (-l) of 70 bases and a quality cutoff (-t) of 20. The quality-passed reads were mapped to the primary assembly using bwa-mem with default parameters. (XLSX) [file pntd.0007923.s011.xlsx]

## Sheet: Table S1
	Raw	Quality passed	Mapped
Number of paired-end reads	36954093	35088246	34921637
Number of bases	8425533204	7831726833	7784854213
