# Supplementary material for: Whole genome sequencing of Entamoeba nuttalli reveals mammalian host-related molecular signatures and a novel octapeptide-repeat surface protein
Source: PLoS Negl Trop Dis. 2019 Dec 5;13(12):e0007923. doi: 10.1371/journal.pntd.0007923 (PMC6917348; doi:10.1371/journal.pntd.0007923)
Supplement: S2 Table — Proteome data were downloaded from AmoebaDB v.4.0. (XLSX) [file pntd.0007923.s012.xlsx]

## Sheet: Table S2
Species	Proteins	Clusters	Singletons
E. nuttalli	9647	6602	1159
E. histolytica	8306	6760	855
E. dispar	8748	6491	1289
E. invadens	11549	5632	2951
